# Supplementary material for: Comparison of post-COVID symptoms in patients with different severity profiles of the acute disease visited at a rehabilitation unit
Source: PLoS One. 2022 Sep 16;17(9):e0274520. doi: 10.1371/journal.pone.0274520 (PMC9481013; doi:10.1371/journal.pone.0274520)
Supplement: S1 Data — (XLSX) [file pone.0274520.s001.xlsx]

## Sheet: B37_22copia
wave 1	wave 2	wave 3	SEX woman=1	ICU	IOT	TRAQUEO YES=1	ECMO YES=1	COMPLICATIONS YES=1	MIOPATHY	NEUROLOGY COMPLICATIONS YES=1	RESPIRATORY COMPLICATIONS YES=1	pulmonary embolism YES=1	CARDIOLOGY COMPLICATIONS YES=1	others	NO hospitalization YES=1	symptoms YES =1	DISPNEA YES=1	FATIGUE YES=1	EFFORT INTOLERANCE YES=1	ANXIETY/DEPRESSION YES=1	PARESTHESIES/PAIN YES=1	OTHERS	BARTHEL	PFEIFFER	COGNITIVE IMPAIRMENT YES	mMRCdispnea	DYSPNEA YES=1	HAD ANXIETY	ANXIETY YES=1	HAD DEPRESSION	DEPRESION YES=1	PCS	MCS	mMRC strenght	SPPB	6MWT meters	desaturation 6MWT YES=1	Handgrip	HANDGRIP IMPAIRMENT YES=1	PIM	PIM REDUCED YES=1	PEM	PEM reduced YES=1	DISCHARGE	OUTPATIENT PR PROGRAM	HOME PR PROGRAM	SELF-ADMINISTERED PR PROGRAM	RESPIRATORY MUSCULAR TRAINING
1	0	0	0	1	1	0	0	0	0	0	0	0	0	0	0	1	0	1	1	0	0	0	95	0	0	2	1	3	0	0	0	45.95	46.21	56	9	486	0	13	1	120	0	142	0	0	0	1	0	0
1	0	0	0	0	0	0	0	0	0	0	0	0	0	0	1	1	1	0	1	0	0	0	100	0	0	0	0		0			51.71	57.07	60	12	561	0	32	0	80	1	135	0	0	0	0	0	1
1	0	0	1	1	1	0	0	0	0	0	0	0	0	0	0	1	1	0	0	0	0	0	100	1	0	0	0	2	0	0	0	57.44	43.66	57	12	561	0	14.3	1	86	0	106	0	1	0	0	0	0
1	0	0	0	1	1	0	1	0	0	0	0	0	0	0	0	1	1	1	1	0	0	1	65	0	0	3	1			5	0	25.69	53.8	53	1	367	0	7	1	87	0	86	0	0	1	0	0	0
1	0	0	1	0	0	0	0	0	0	0	0	0	0	0	0	1	1	1	0	0	0	0	100	0	0	3	1	2	0	3	0	33.67	42.57	54	12	360	1	21	0	106	0	72	1	0	0	1	0	1
1	0	0	1	1	1	1	0	0	0	0	0	0	0	0	0	1	1	1	1	0	0	0	80	0	0	1	1			3	0	31.81	39.53	52	4	249	0	6	1	46	1	68	1	0	1	0	0	1
1	0	0	0	1	1	0	0	0	0	0	0	0	0	0	0	1	1	1	1	0	0	0	64	0	0	0	0			2	0	27	58.73	53	3	96	0	16	1	118	0	142	0	0	0	1	0	0
1	0	0	0	0	0	0	0	1	0	1	0	0	0	1	0	1	1	1	0	0	0	1	87	5	1	1	1	8	1	6	0	34.91	39.38	60	8	270	0	32	0	59	1	80	0	0	0	0	0	1
1	0	0	1	1	1	0	0	1	1	1	0	0	0	1	0	1	1	1	0	0	0	1	71	0	0	1	1			2	0	31.08	46.12	58	12	366	0	5	1	50	1	92	0	0	0	1	0	1
1	0	0	0	1	1	1	0	0	0	0	0	0	0	0	0	1	1	1	0	0	0	0	93	0	0	2	1			2	0	25.52	54.77	53	6	252	0	14	1	85	0	75	1	0	0	1	0	0
1	0	0	0	1	1	1	0	0	0	0	0	0	0	0	0	1	0	1	0	0	1	0	93	0	0	0	0			3	0	31.98	45.13	52	10	357	1	12	1	117	0	117	0	0	0	1	0	0
1	0	0	1	1	1	1	0	0	0	0	0	0	0	0	0	1	1	1	1	0	0	0	74	0	0	3	1			4	0	24.84	42.71	51	2	150	1	8.3	1	80	0	69	1	0	0	0	0	0
1	0	0	1	0	0	0	0	0	0	0	0	0	0	0	0	1	1	1	0	0	0	0	100	0	0	2	1	6	0	5	0	36.41	23.84	60	12	534	0	20.3	0	80	0	107	0	1	0	0	0	0
1	0	0	0	1	1	1	0	0	0	0	0	0	0	0	0	1	1	1	1	0	0	0	90	0	0	0	0			2	0	34.29	57.97	55	10	405	0	11	1	60	1	80	0	0	0	0	0	1
1	0	0	0	1	1	0	0	1	1	1	0	0	0	0	0	1	1	1	0	0	0	1	100	2	0	3	1	2	0	3	0	19.93	48.88	38	6	231	1	17	1	41	1	65	1	0	0	1	0	1
1	0	0	0	1	1	1	0	0	0	0	0	0	0	0	0	1	0	1	0	0	0	0	100	0	0	1	1	2	0	4	0	35.53	52.89	56	9	369	0	23.33	1	106	0	103	0	0	1	0	0	0
1	0	0	0	1	1	1	0	0	0	0	0	0	0	0	0	1	1	0	0	0	0	0	100	0	0	2	1	2	0	3	0	28.38	52.59	58	6	340	1	32.6	0	77	0	101	0	0	0	1	0	0
1	0	0	0	1	1	0	0	1	1	1	0	0	0	0	0	1	1	1	1	0	0	0	100	0	0	3	1	1	0	2	0	34.76	40.7	40	5	300	1	20	1	69	1	131	0	0	0	0	0	0
1	0	0	1	1	1	1	0	0	0	0	0	0	0	0	0	1	1	1	0	0	0	0	100	2	0	1	1	2	0	10	1	47.28	20.71	52	5	306	1	3.66	0	36	1	42	1	0	0	1	0	1
1	0	0	1	1	1	1	0	1	1	0	1	0	0	1	0	1	1	1	1	0	0	0	79	0	0	3	1	12	1	13	1	16.99	39.05	51	7	219	1	21	0	45	1	74	1	0	0	1	0	1
1	0	0	0	0	0	0	0	1	1	0	1	0	0	0	0	1	0	1	0	0	1	1	100	0	0	0	0	3	0	2	0	35.4	47.03	55	11	458	0	22.6	1	69	1	120	0	0	0	0	0	1
1	0	0	0	1	1	0	0	1	1	1	1	0	0	0	0	1	0	1	0	0	1	1	100	0	0	2	1	3	0	4	0	31.53	56.46	57	9	434	0	11	1	61	1	85	0	0	1	0	0	1
1	0	0	1	1	1	1	0	1	1	0	1	0	1	1	0	1	0	1	0	0	1	1	72	0	0	1	1	8	1	13	1	32.6	29.68	53	8	405	0	9.6	1	44	1	68	1	0	1	0	0	1
1	0	0	0	0	0	0	0	0	0	0	0	0	0	1	1	1	1	0	0	0	0	0	100	0	0	1	1	2	0	2	0			60	11	648	0	27	0	100	0	107	0	1	0	0	0	0
1	0	0	0	0	0	0	0	0	0	0	0	0	0	0	0	1	1	1	1	0	0	0	76	0	0	4	1	6	0	6	0			60	2	60	1	15	1	37	1	64	1	0	0	1	0	1
1	0	0	0	1	1	1	0	1	1	0	1	0	0	0	0	1	1	1	1	1	1	1	100	0	0	1	1	2	0	0	0	46.61	59.65	59	11	368	0	18.6	1	52	1	89	0	0	0	1	0	1
1	0	0	0	1	1	0	0	1	1	1	0	0	0	0	0	1	0	1	0	0	1	1	100	0	0	1	1	4	0	1	0	49.03	52.02	60	11	509	0	19.3	1	104	0	100	0	0	0	0	1	0
1	0	0	1	1	1	0	0	1	1	1	0	0	0	0	0	1	1	1	1	0	1	1	100	0	0	1	1	1	0	0	0	35.12	54.93	57	11	323	0	8.8	1	25	1	67	1	0	1	0	0	1
1	0	0	1	0	0	0	0	1	0	0	0	0	0	1	0	1	1	1	1	0	0	1	100	0	0	1	1	8	1	11	1	36.47	30.5	56	12	585	0	17	1	56	1	55	1	0	1	0	0	1
1	0	0	1	0	0	0	0	0	0	0	0	0	0	0	0	1	1	1	1	0	0	1	100	0	0	3	1	10	1	12	1	37.13	16.58	56	9	345	0	4	1	26	1	58	1	0	1	0	0	1
1	0	0	0	1	1	1	0	1	1	0	0	1	0	1	0	1	1	1	0	0	0	0	95	0	0	2	1	7	0	3	0	31.59	51.36	60	7	442	0	22	1	75	0	90	0	0	1	0	0	0
1	0	0	1	0	0	0	0	1	0	0	1	0	0	0	0	1	1	0	0	0	0	0	95	0	0	3	1	4	0	1	0	26.23	39.94	57	12	200	1	12	1	98	0	78	0	0	0	1	0	0
1	0	0	1	0	0	0	0	1	0	0	0	0	0	1	0	1	1	1	1	1	0	0	100	2	0	3	1	10	1	9	1	19.73	47.35	57	5	214	0	15	1	23	1	34	1	0	0	1	0	1
1	0	0	1	1	1	1	0	1	0	0	0	0	0	1	0	1	1	1	1	0	0	0	100	1	0	0	0	3	0	1	0	32.42	39.69	56	7	345	1	15.3	0	30	1	65	1	0	0	0	0	1
1	0	0	1	1	1	0	0	1	1	0	0	0	0	1	0	1	1	1	0	0	1	0	95	1	0	1	1	4	0	1	0	30.02	36.69	56	10	352	0	12.6	1	69	1	92	0	0	1	0	0	1
1	0	0	0	1	1	0	0	1	0	0	0	0	0	1	0	1	1	0	0	0	1	1	100	0	0	3	1	6	0	1	0	52.51	51.5	60	11	543	1	24.3	1	69	1	94	0	0	0	0	0	1
1	0	0	0	1	1	0	0	1	0	0	0	1	0	1	0	1	1	1	0	0	0	0	100	0	0	1	1	1	0	1	0	51.79	40.54	59	10	375	1	30.66	0	71	0	135	0	0	0	1	0	0
1	0	0	0	1	1	1	0	1	1	1	0	0	0	1	0	1	1	1	0	0	1	1	100	0	0	2	1	6	0	8	1	48.34	46.91	60	12	368	0	26	0	99	0	124	0	0	1	0	0	0
1	0	0	0	0	0	0	0	1	0	0	0	0	0	1	0	1	1	0	0	1	0	1	100	2	0	1	1	13	1	11	1	32.27	33.03	60	12	545	0	24	1	79	0	147	0	1	0	0	1	0
1	0	0	0	0	0	0	0	1	1	1	0	0	0	1	0	1	0	1	1	0	1	1	100	0	0	1	1	3	0	3	0			56	5	414	0	20	1	75	0	115	0	0	1	0	0	0
1	0	0	1	0	0	0	0	1	1	0	0	0	0	1	1	1	1	1	0	0	0	0	100	0	0	1	1	2	0	2	0	25.9	47.87	59	9	510	0	10	1	67	1	126	0	1	0	0	1	0
1	0	0	0	1	1	1	0	1.4	1	0	0	0	0	0	0	1	1	1	1	0	0	0	80	1	0	3	1	4	0	4	0	18.28	60.18	46	7	150	0	6	1	59	1	97	0	0	0	1	0	1
1	0	0	1	0	0	0	0	0	0	0	0	0	0	0	0	1	0	1	0	0	0	1	100	0	0	3	1	6	0	4	0	30.92	53.79	58	11	525	0	15	1	35	1	100	0	0	0	0	1	1
1	0	0	0	0	0	0	0	0	0	0	0	0	0	0	0	1	1	1	0	0	0	0	100	0	0	2	1	14	1	7	0	41.33	23.73	60	12	600	0	33	0	99	0	140	0	0	1	0	0	1
1	0	0	1	0	0	0	0	0	0	0	0	0	0	0	0	1	0	1	0	1	1	0	100	0	0	1	1	21	1	15	1	17.54	30.19	60	11	600	0	18	0	109	0	72	1	1	0	0	0	0
1	0	0	0	0	0	0	0	0	0	0	0	0	0	0	0	1	1	0	1	0	0	0	100	0	0	1	1	5	0	0	0	51.39	48.58	60	12	435	0	25	1	140	0	150	0	1	0	0	0	0
1	0	0	0	1	1	1	0	1	0	1	1	0	1	1	0	1	1	0	0	0	1	1	80	4	1	2	1	5	0	5	0	30.18	36.24	60	8	277	0	6	1	44	0	70	1	0	0	1	0	0
1	0	0	0	0	0	0	0	1	0	0	0	0	0	1	0	1	1	0	0	0	1	0	100	0	0	2	1	12	1	11	1	42.05	32.96	60	12	549	0	17	1	92	0	137	0	1	0	0	0	0
1	0	0	1	0	0	0	0	0	0	0	0	0	0	0	1	1	0	0	1	0	1	1	100	2	0	1	1	3	0	4	0	33.7	57.86	60	11	447	0	16	0	83	0	118	0	1	0	0	0	0
1	0	0	0	0	0	0	0	1	0	0	0	0	0	1	0	1	0	1	0	1	0	0	100	0	0	1	1	3	0	13	1	28.91	33.81	60	8	432	0	29	0	118	0	188	0	1	0	0	0	0
1	0	0	1	1	1	1	0	1	1	1	0	0	1	0	0	1	1	0	1	0	0	1	98	2	0	2	1	5	0	7	0	31.05	57.14	48	5	150	0	7.33	1	53	1	77	0	0	0	0	0	1
1	0	0	0	1	1	1	0	1	0	0	0	0	1	0	0	1	1	0	0	0	0	0	94	0	0	1	1	5	0	3	0	47	56.15	59	10	420	0	14.3	1	52	1	88	0	0	0	0	0	1
1	0	0	0	1	1	0	0	1	1	0	0	1	0	0	0	1	0	0	0	0	0	1	100	0	0	0	0	0	0	1	0	46.53	52.93	58	12	528	0	20.6	1	124	0	120	0	1	0	0	0	0
1	0	0	1	0	0	0	0	1	0	0	0	0	0	1	1	1	1	1	0	0	0	1	100	0	0	0	0	3	0	5	0	44.48	57.18	56	12	591	0	17.3	1	72	0	104	0	1	0	0	0	0
0	1	0	0	1	1	0	0	1	0	0	0	1	0	1	0	1	1	0	0	0	1	1	100	0	0	0	0	3	0	7	0	33.03	34.96	60	12	537	0	33	1	157	0	133	0	1	0	0	1	0
1	0	0	0	0	0	0	0	1	0	0	1	0	0	1	0	1	1	0	0	0	0	1	100	0	0	2	1	12	1	11	1			60	11	499	0	16	1	83	0	118	0	1	0	0	0	0
1	0	0	0	0	0	0	0	1	0	0	0	0	0	1	0	1	1	1	0	0	0	1	100	0	0	0	0	6	0	3	0	55.11	40.11	60	11	600	0	31	1	101	0	127	0	1	0	0	0	0
1	0	0	1	0	0	0	0	1	1	0	0	0	0	1	1	1	1	1	1	0	1	0	100	1	0	2	1	15	1	10	1	49.82	24.14	60	6	381	0	19.3	1	101	0	84	0	1	0	0	0	0
1	0	0	0	0	0	0	0	0	0	0	0	0	0	0	0	1	1	1	1	0	0	1	95	0	0	2	1	11	1	5	0	32.28	35.47	60	6	411	0	12.33	1	72	0	83	0	1	0	0	0	0
1	0	0	0	0	0	0	0	1	1	0	0	0	0	0	0	1	1	1	1	0	0	0	87	0	0	3	1	1	0	3	0	34.18	57.69	56	6	75	1	12.3	1	71	0	120	0	0	0	1	0	0
1	0	0	0	0	0	0	0	1	0	0	1	0	0	0	0	1	1	1	1	0	1	0	100	0	0	1	1	6	0	4	0	41.17	34.84	58	12	465	0	22	1	89	0	107	0	1	0	0	0	0
1	0	0	0	0	0	0	0	1	1	0	0	0	0	1	0	1	1	1	0	1	0	0	100	2	0	3	1	4	0	3	0	44.92	49.44	60	10	350	1	31.3	0	69	0	83	0	1	1	0	0	0
1	0	0	1	0	0	0	0	1	1	0	0	0	0	1	0	1	1	1	1	1	0	0	100	0	0	3	1	11	1	8	1	37.6	29.56	60	10	423	0	22.33	0	110	0	121	0	1	0	0	0	0
1	0	0	1	1	0	0	0	0	0	0	0	0	0	0	0	1	0	0	0	1	0	0	100	0	0	2	1	10	1	12	1			60	11	380	0	14	1	49	1	86	0	1	0	0	0	0
1	0	0	0	0	0	0	0	1	1	1	0	0	0	0	1	1	1	1	0	0	0	0	100	0	0	2	1	6	0	8	1	29.61	43.44	60	12	609	0	25.66	1	91	0	98	0	1	1	0	0	0
1	0	0	0	0	0	0	0	1	0	1	0	0	0	0	0	1	1	1	0	1	0	0	100	0	0	1	1	11	1	7	0	41.82	25.26	60	9	540	0	22.33	0	63	1	97	0	1	0	0	0	0
1	0	0	1	0	0	0	0	1	0	1	0	0	0	1	1	1	0	1	1	0	0	1	100	0	0	2	1	2	0	5	0	37.66	47.44	58	8	423	0	17.6	0	81	0	94	0	1	0	0	1	0
1	0	0	1	0	0	0	0	1	1	1	0	0	0	0	1	1	1	1	0	0	0	0	100	0	0	1	1	3	0	1	0	28.92	53.49	58	6	474	0	12.33	1	48	1	78	0	0	0	0	0	1
1	0	0	0	0	0	0	0	1	0	0	1	0	0	0	0	1	1	0	0	1	0	0	100	0	0	0	0	7	0	6	0	46.36	57.54	60	12	516	0	27.66	1	119	0	145	0	1	0	0	0	0
1	0	0	0	1	1	0	0	1	1	0	1	0	1	1	0	1	0	1	1	0	0	1	100	0	0	0	0	3	0	2	0	51.34	55.6	60	12	675	0	19.33	1	88	0	110	0	1	0	0	0	0
1	0	0	0	0	0	0	0	1	1	0	0	1	1	0	0	1	1	0	0	1	0	0	100	0	0	0	0	1	0	5	0			60	11	438	0	31.3	0	111	0	169	0	1	0	0	0	0
1	0	0	1	0	0	0	0	0	0	0	0	0	0	0	1	1	0	1	0	0	0	0	100	0	0	0	0	2	0	4	0	31.52	56.45	59	12	492	0	18	0	72	0	98	0	1	0	0	0	0
1	0	0	0	0	0	0	0	0	0	0	0	0	0	0	0	1	0	1	1	0	0	0	100	0	0	1	1	2	0	4	0	38.71	56.69	60	12	480	0	11	1	47	1	103	0	0	0	0	0	1
1	0	0	1	0	0	0	0	0	0	0	0	0	0	0	0	1	1	1	1	0	0	0	90	0	0	2	1	9	1	5	0	35.6	39.91	44	10	465	0	10	1	33	1	31	1	0	1	0	0	1
1	0	0	1	0	0	0	0	0	0	0	0	0	0	0	0	1	0	1	0	0	0	0	100	0	0	0	0	9	1	3	0	55.24	45.95	60	12	570	0	22.3	0	76	0	90	0	1	0	0	0	0
1	0	0	1	0	0	0	0	0	0	0	0	0	0	0	0	1	1	1	1	0	0	1	95	1	0	2	1	7	0	5	0	37.96	50.81	60	8	462	0	18.66	0	117	0	110	0	1	0	0	1	0
1	0	0	0	0	0	0	0	0	0	0	0	0	0	0	0	1	1	1	1	0	0	0	100	0	0	2	1	9	1	5	0	42.72	34.57	60	8	495	0	33	0	71	0	108	0	1	0	0	1	0
0	1	0	0	0	0	0	0	0	0	0	0	1	1	0	0	1	1	0	0	0	0	0	100	0	0	2	1	0	0	0	0	48.46	62.99	60	10	510	0	28.66	0	125	0	116	0	1	0	0	1	0
1	0	0	0	0	0	0	0	0	0	0	0	0	0	0	0	1	1	1	1	0	0	0	100	0	0	1	1	5	0	2	0	42.97	41.02	58	7	450	1	22	1	49	1	88	0	0	0	1	0	0
1	0	0	1	0	0	0	0	0	0	0	0	0	0	0	0	1	1	1	0	0	0	1	99	1	0	2	1	6	0	6	0			60	7	394	0	9	1	43	1	74	1	0	0	0	0	1
0	1	0	1	0	0	0	0	0	0	0	0	0	0	0	0	1	1	1	0	1	0	1	100	0	0	1	1	13	1	10	1	32.95	34.77	59	9	330	0	14.6	1					1	0	0	0	0
0	1	0	0	0	0	0	0	1	1	0	1	0	0	0	0	1	1	0	0	0	0	0	100	0	0	3	1	4	0	6	0	22.31	51	60	12	390	1	25.3	1	61	1	116	0	1	0	0	0	0
1	0	0	1	0	0	0	0	1	1	0	1	0	0	1	0	1	1	0	0	0	1	0	100	0	0	0	0	0	0	0	0	38.5	30.63	60	12	591	0	12.3	1	37	1	55	1	0	0	0	0	1
1	0	0	0	0	0	0	0	0	0	0	0	0	0	0	0	1	0	1	0	0	0	0	100	0	0	0	0	1	0	0	0	54.77	54.93	60	12	660	0	32	0	81	1	128	0	0	0	0	0	1
0	1	0	0	1	1	0	0	0	0	0	0	0	0	0	0	1	1	0	0	0	1	0	100	0	0	0	0	4	0	1	0	42.94	46.95	60	12	600	0	24	1	90	0	149	0	1	0	0	0	0
1	0	0	0	1	1	0	0	1	0	0	0	1	0	1	0	1	1	0	0	0	0	0	100	0	0	0	0	4	0	0	0	46.5	36.34	58	12	600	0	18	1	90	0	109	0	1	0	0	0	0
1	0	0	1	0	0	0	0	0	0	0	0	0	0	0	0	1	1	1	0	0	0	0	100	0	0	2	1	14	1	2	0	43.83	34.77	58	12	528	0	18	1	61	1	83	0	0	0	0	0	1
1	0	0	0	1	1	0	0	0	0	0	0	0	0	0	0	1	1	0	0	0	0	1	100	0	0	1	1	7	0	6	0	46.66	27.62	60	12	643	0	27.3	1	99	0	127	0	1	0	0	0	0
1	0	0	1	0	0	0	0	0	0	0	0	0	0	0	0	1	1	1	0	0	0	1	100	0	0	1	1	6	0	2	0	21	51.95	59	7	320	0	11	1	64	0	78	0	1	0	0	0	0
1	0	0	1	0	0	0	0	0	0	0	0	0	0	0	0	1	1	1	0	0	0	0	100	0	0	1	1	10	1	6	0	49.46	45.32	60	11	500	0	10	1	78	0	99	0	1	0	0	0	0
1	0	0	1	0	0	0	0	0	0	0	0	0	0	0	0	1	1	1	0	0	0	0	100	0	0	1	1	7	0	1	0	42.07	37.88	60	11	459	0	14	1	92	0	120	0	1	0	0	0	0
1	0	0	0	1	1	1	0	1	1	1	1	0	1	1	0	1	1	1	1	0	0	1	93	0	0	0	0	10	1	6	0	32.89	36.63	56	7	333	0	20	1	30	1	81	0	0	0	1	0	1
0	0	1	0	1	1	0	0	0	0	0	0	0	0	0	0	1	1	0	0	0	1	1	100	0	0	0	0	0	0	1	0	51.36	60.72	60	12	630	0	30.66	1	87	0	130	0	1	0	0	0	0
0	1	0	1	0	0	0	0	0	0	0	0	0	0	0	0	1	1	0	0	0	0	0	100	0	0	1	1	2	0	1	0	27.92	51.67	60	10	360	1	18.66	0	53	1	92	0	1	0	0	0	0
0	0	1	0	1	1	0	0	0	0	0	0	0	0	0	0	1	1	0	0	0	0	0	100	0	0	0	0	4	0	2	0	48.25	61.3	60	11	555	0	19.3	1	70	0	102	0	1	0	0	0	0
1	0	0	1	0	0	0	0	0	0	0	0	0	0	0	0	1	1	1	0	1	0	0	100	0	0	1	1	11	1	10	1	33.59	37.14	60	12	501	0	15	1	57	1	84	0	1	0	0	0	0
0	0	1	1	1	1	0	0	0	0	0	0	0	0	0	0	1	1	1	0	0	0	1	100	0	0	1	1	9	1	4	0	37.12	37.05	58	12	432	0	9.3	1	88	0	99	0	1	0	0	0	0
0	0	1	0	1	1	0	0	0	0	0	0	0	0	0	0	1	1	1	0	0	0	0	93	3	1	1	1	8	1	6	0	21.63	61.16	54	8	387	0	15	1	101	0	120	0	0	1	0	0	0
0	0	1	1	1	1	0	0	0	0	0	0	0	0	0	0	1	1	1	0	0	0	0	100	0	0	2	1	1	0	1	0	34.04	62.87	50	11	276	0	10	1	96	0	115	0	0	0	1	0	0
1	0	0	1	0	0	0	0	0	0	0	0	0	0	0	1	1	1	1	0	0	0	0	100	0	0	1	1	8	1	7	0			58	9	507	0	15.3	1	50	1	78	0	0	0	1	0	1
0	0	1	0	0	0	0	0	0	0	0	0	0	0	0	0	1	1	1	0	0	0	0	100	0	0	2	1	1	0	2	0	35.73	31.91	57	9	360	0	24	1	75	0	111	0	0	0	1	0	0
0	0	1	1	1	0	0	0	0	0	0	0	0	0	0	0	1	1	1	0	0	0	0	100	0	0	1	1	0	0	0	0	40.91	55.8	56	9	390	1	12.6	1	71	0	97	0	0	0	1	0	0
0	0	1	0	1	1	0	0	0	0	0	0	0	0	0	0	1	1	1	0	0	0	0		0	0	2	1	3	0	10	1	29.72	50.78	50	6	261	0	16.6	1	79	0	98	0	0	0	1	0	0
0	0	1	0	1	1	1	0	1.3	1	0	0	0	0	0	0	1	1	1	0	0	0	0	81	2	0	2	1	0	0	0	0	36.38	57.95	56	11	410	0	8	1	73	0	108	0	0	0	1	0	0
1	0	0	0	0	0	0	0	0	0	0	0	0	0	0	0	1	0	1	0	0	0	0	100	1	0	1	1	8	1	10	1	30.24	41.06	60	12	588	0	37	0	98	0	147	0	1	0	0	0	0
0	0	1	0	1	1	0	0	0	0	0	0	0	0	0	0	1	0	1	0	0	0	0	100	0	0	0	0	4	0	2	0	44.34	55.4	59	12	507	0	22	1	122	0	108	0	0	0	1	0	0
1	0	0	1	1	1	0	0	1	0	0	0	0	0	1	0	1	1	1	0	0	0	1	100	0	0	0	0	6	0	3	0	36.12	55.52	56	11	435	0	7.5	1	90	0	94	0	1	0	0	0	0
1	0	0	1	0	0	0	0	0	0	0	0	0	0	0	1	1	1	1	0	0	0	0	100	1	0	1	1	10	1	4	0	32.53	50.89	60	12	471	0	14.3	1	30	1	80	0	0	0	0	1	1
1	0	0	1	0	0	0	0	1	0	1	1	0	1	0	0	1	1	1	0	0	0	0	100	1	0	2	1	9	1	2	0	30.21	49.18	58	12	534	0	17	1	61	1	89	0	0	0	0	1	1
1	0	0	1	0	0	0	0	0	0	0	0	0	0	0	0	1	1	1	0	0	0	0	95	2	0	2	1	8	1	7	0	36.18	35.84	60	9	261	0	8	1	73	0	91	0	1	0	0	0	0
1	0	0	1	0	0	0	0	0	0	0	0	0	0	0	0	1	1	1	0	0	0	0	100	0	0	1	1	3	0	1	0	43.3	58.03	60	12	570	0	16.6	1	70	0	98	0	1	0	0	0	0
0	0	1	0	1	1	0	0	1	1	0	0	1	1	0	0	1	1	1	0	0	0	0	100	0	0	0	0	3	0	1	0	42.67	53.3	57	12	528	0	4	1	112	0	108	0	0	1	0	0	0
0	0	1	1	1	1	0	0	1	0	0	0	0	0	1	0	1	1	0	0	0	0	0	100	2	0	1	1	4	0	1	0	38.71	49.91	60	12	480	0	12.3	1	91	0	94	0	0	1	0	0	0
0	0	1	0	1	1	1	1	1	1	0	1	0	0	1	0	1	1	1	0	0	0	1	75	0	0	4	1	5	0	2	0	15.4	48.54	47	7	230	0	11.3	1	121	0	115	0	0	0	1	0	0
1	0	0	1	1	1	0	0	0	0	0	0	0	0	0	0	1	1	1	0	0	0	1	100	4	1	3	1	15	1	14	1	30.6	18.65	54	8	285	0	11	1	42	1	72	1	0	0	1	0	1
0	0	1	0	1	1	1	0	1	1	0	0	0	1	1	0	1	1	1	0	0	0	0	81	0	0	3	1	8	1	10	1			45	6	210	0	16	1	53	1	125	0	0	0	1	0	1
0	0	1	0	1	1	0	0	1	1	1	0	1	0	0	0	1	1	1	0	0	0	1	100	0	0	1	1	0	0	0	0	37.92	61.73	53	10	600	0	17	1	70	1	91	0	0	0	1	0	1
1	0	0	1	0	0	0	0	0	0	0	0	0	0	0	1	1	1	1	0	0	0	0	100	0	0	2	1	6	0	5	0	24.26	47.13	60	10	456	0	10	1	61	1	102	0	0	0	0	1	1
0	0	1	0	1	1	0	0	1	1	1	0	0	0	1	0	1	1	1	0	0	0	1	90	0	0	2	1	14	1	10	1	28.69	34.93	58	8	138	0	8.9	1	116	0	134	0	1	0	0	1	0
0	0	1	0	1	1	0	0	1	1	0	0	1	0	0	0	1	1	1	0	0	0	0	100	0	0	2	1	2	0	2	0	40.67	53.09	60	12	540	0	19.3	1	58	1	112	0	0	0	0	1	1
0	1	0	1	1	1	0	0	1	0	0	0	0	0	1	0	1	0	0	0	0	1	0	100	0	0	1	1	4	0	2	0	50.9	43.35	59	12		1	13	1	50	1	91	0	0	0	0	0	1
1	0	0	1	0	0	0	0	1	1	1	0	0	0	1	0	1	1	1	0	0	0	0	100	0	0	0	0	6	0	9	1	30.97	43.43	60	10	558	0	12	1	53	1			0	0	0	1	1
0	0	1	0	1	1	0	0	0	0	0	0	0	0	0	0	1	1	1	0	0	0	0	100	0	0	2	1	13	1	13	1	26.88	21.12	60	9	300	0	16	1	115	0	130	0	1	0	0	0	0
0	1	0	0	1	1	1	1	1.2	1	0	0	0	0	0	0	1	1	1	0	0	0	0	100	0	0	1	1	2	0	1	0	35.96	53.98	55	10	408	0	14	1	84	0	118	0	1	0	0	0	0
0	1	0	0	1	1	1	1	1	0	0	1	0	0	0	0	1	1	0	0	0	1	0	100	0	0	0	0	1	0	2	0	51.01	60.28	60	12	615	0	18.6	1	134	0	149	0	1	0	0	0	0
0	0	1	1	1	1	0	0	1	1	0	0	0	0	0	0	1	1	1	0	0	0	0	100	0	0	1	1	18	1	12	1	34.83	14.31	58	10	420	0	19.33	0	75	0	82	0	1	0	0	0	0
0	0	1	0	1	1	1	1	1	0	0	0	1	0	0	0	1	1	0	0	0	0	0	100	0	0	2	1	3	0	0	0	38.94	54.82	51	11	297	0	9.33	1	87	0	102	0	0	0	1	0	0
0	0	1	0	1	1	1	1	1	0	0	0	1	0	0	0	1	1	1	0	0	0	0	100	0	0	1	1		0		0	48.11	58.94	60	11	459	0	9.33	1	71	1	157	0	0	0	0	1	1
1	0	0	1	0	0	0	0	0	0	0	0	0	0	0	1	1	1	1	0	0	0	0	100	0	0	1	1	14	1	11	1	30.47	27.7		10	369	0	9.3	1	98	0	108	0	1	0	0	0	0
0	0	1	0	1	1	0	0	1	1	0	0	0	0	0	0	1	1	0	0	0	0	0	100	0	0	0	0	0	0	1	0			60	11	585	0	13.33	1	104	0	116	0	1	0	0	0	0
0	0	1	1	1	1	0	0	1	1	1	0	0	0	0	0	1	1	1	0	0	0	0	99	6	1	2	1	5	0	8	1	27.97	44.2	60	10	360	1	10	1	55	1	59	1	0	0	0	0	1
1	0	0	1	0	0	0	0	1	1	0	0	0	0	0	1	1	1	0	0	1	0	0	100	0	0	0	0	10	1	11	1	29.72	36.09	60	12	429	0	10.5	1	80	0	115	0	1	0	0	0	0
1	0	0	0	1	1	0	0	1	1	1	0	0	0	0	0	1	1	1	0	0	0	0	95	0	0	3	1	4	0	1	0	44.03	53.34	60	11	300	1	17.3	1	110	0	109	0	1	0	0	0	0
1	0	0	0	0	0	0	0	1	1	0	0	0	0	0	0	1	1	0	0	0	0	1	100	0	0	0	0	0	0	0	0	54.55	57.95	60	12	615	0	30	0	83	0	86	0	1	0	0	0	0
0	0	1	1	0	0	0	0	0	1	0	0	0	0	0	0	1	1	1	1	1	0	1	96	1	0	3	1	11	1	14	1	39.99	17.08	59	5	267	0	13	1	109	0	96	0	0	0	1	0	0
0	0	1	0	1	1	0	0	0	0	0	0	0	0	0	0	1	0	1	0	1	0	1	100	1	0	2	1	8	1	5	0	34.6	33.49	60	12	420	0	11.66	1	109	0	100	0	1	0	0	1	0
0	0	1	0	1	1	0	0	1	1	1	1	1	1	1	0	1	0	1	0	0	0	0	100	3	1	1	1	9	1	11	1	41.42	43.01	60	12	540	0	19.6	1	121	0	117	0	1	0	0	1	0
0	0	1	0	1	1	0	0	1	1	1	0	1	0	0	0	1	0	1	0	0	0	0	90	0	0	1	1	3	0	2	0	45.64	48.66	55	11	432	0	16.33	1	108	0	130	0	0	0	1	0	0
0	0	1	0	1	1	0	0	0	0	0	0	0	0	0	0	1	1	1	1	0	0	0	72	0	0	0	0	2	0	0	0	21.69	60.16	54	1	123	0	10.3	1	83	0	81	0	0	0	1	0	0
0	0	1	1	1	1	1	0	1	1	1	1	0	0	1	0	1	1	1	1	0	0	1	81	0	0	3	1	9	1	9	1	28.45	40.03	60	6	186	0	6.66	1	50	1	69	1	0	0	1	0	0
1	0	0	1	0	0	0	0	0	0	0	0	0	0	0	1	1	0	1	0	0	1	1	100	0	0	0	0	2	0	1	0	45.93	60.72	60	12	549	0	11.66	1	83	0	86	0	1	0	0	1	0
0	1	0	1	1	0	0	1	1	1	0	0	0	0	1	0	1	1	1	0	0	0	1	100	0	0	1	1	7	0	7	0	33.44	38.66	56	10	414	0	12	1	73	0	67	1	0	1	0	0	0
0	0	1	0	1	1	0	0	1	1	1	1	0	0	0	0	0	0	0	0	0	0	0	100	0	0	0	0	1	0	0	0	51.94	61.02	60	12	546	0	16	1	132	0	85	0	1	0	0	0	0
0	1	0	0	0	0	0	0	1	1	0	0	0	0	0	1	1	0	1	0	0	0	0	100	2	0	2	1	4	0	9	1	26	26.03	59	8	498	0	20	1	80	0	120	0	0	1	0	0	0
0	0	1	0	1	1	0	0	1	1	1	0	0	0	1	0	1	0	1	0	0	1	1	100	0	0	0	0	1	0	0	0	38.81	54.59	60	12	690	0	18.3	1	102	0	173	0	0	1	0	0	0
0	0	1	1	1	1	1	0	1	1	1	1	0	0	0	0	1	1	1	1	1	0	1	70	4	1	4	1	14	1	13	1	27.81	19.22	50	3	180	1	3.2	1	55	1	65	1	0	0	1	0	1
0	1	0	0	1	1	1	0	1	1	0	1	0	1	1	0	1	1	1	0	0	0	0	100	0	0	1	1	0	0	3	0	36.62	58.92	58	12	420	0	16	1	93	0	99	0	1	0	0	1	0
0	0	1	1	0	0	0	0	0	1	1	0	0	0	1	0	1	0	1	0	1	0	1	100	0	0	0	0	15	1	3	0	28.55	29.2	59	6	216	0	6.6	1	99	0	91	0	0	1	0	0	0
0	0	1	0	1	0	0	0	1	1	0	0	0	0	0	0	1	0	1	0	0	0	1	100	0	0	0	0	1	0	1	0			57	8	552	0	16	1	85	0	104	0	0	1	0	0	0
0	1	0	0	0	0	0	0	0	1	0	0	0	0	1	1	1	0	1	1	1	1	1	100	3	1	0	0	14	1	11	1	34.3	38.99	58	12	645	0	18.6	1	86	0	108	0	1	0	0	0	0
0	1	0	0	0	0	0	0	0	1	0	0	0	0	0	1	1	0	1	0	1	0	1	100	3	1	1	1	14	1	13	1	36.77	21.19	58	8	630	0	14	1	67	0	110	0	0	1	0	0	0
0	1	0	0	0	0	0	0	0	0	0	0	0	0	0	1	1	1	1	0	0	1	1	100	0	0	1	1	9	1	3	0	36.24	35.47	60	12	489	0	15.3	1	94	0	117	0	1	0	0	0	0
1	0	0	1	0	0	0	0	0	0	0	0	0	0	0	0	1	1	1	1	0	0	0	95	0	0	1	1	10	1	9	1	39.12	25.28	60	4	390	0	12	1	68	1	82	0	0	0	0	0	1
0	1	0	0	1	0	0	0	1	1	0	0	0	0	0	0	1	1	1	1	0	0	0	100	3	1	3	1	6	0	5	0	33.41	43.77	59	12	600	1	19.6	1	139	0	104	0	1	0	0	0	0
0	0	1	0	1	1	1	1	1	1	1	0	0	0	1	0	1	0	1	0	0	0	0	97	0	0	0	0	3	0	2	0	34.71	41.36	55	11	612	0	8.66	1	115	0	122	0	0	1	0	0	0
1	0	0	1	0	0	0	0		0	0	0	0	0	0	1	1	1	1	1	0	0	0	80	0	0	2	1	9	1	1	0	39.59	41.79	60			0	16	1	85	1	110	0	0	0	0	0	1
0	0	1	1	1	1	1	0	1	1	0	1	0	0	1	0	1	1	1	0	0	0	1	100	0	0	2	1	8	1	3	0	25.6	47.26	59	9	327	0	14.6	1	79	0	99	0	1	0	0	0	0
0	1	0	1	0	0	0	0	0	0	0	0	0	0	0	1	1	1	1	0	0	0	1	100	0	0	1	1	10	1	9	1	43.37	26.97	60	12	576	0	14.6	1	63	1	86	0	0	0	0	0	1
0	0	1	0	1	1	1	0	1	1	0	1	0	1	0	0	1	1	1	0	0	0	1	100	0	0	1	1	2	0	2	0	46.51	55.82	58	12	561	0	16.3	1	65	1	98	0	1	0	0	1	0
0	0	1	1	1	1	0	0	1	1	0	1	0	0	0	0	1	1	1	0	0	0	0	100	0	0	1	1	3	0	1	0	40.31	56.15	60	12	380	0	10	1	96	0	100	0	1	0	0	0	0
1	0	0	1	0	0	0	0	0	0	0	0	0	0	0	1	1	1	1	0	1	0	1	100	4	1	2	1	5	0	8	1	18.32	39.06	58	11	546	0	15.2	1	47	1	130	0	0	0	0	0	1
1	0	0	1	0	0	0	0	0	0	0	0	0	0	0	1	1	1	1	0	1	0	1	100	0	0	2	1	5	0	7	0	29.27	31.34	60	11	564	0	9.66	1	49	1	85	0	0	0	0	0	1
1	0	0	0	0	0	0	0	0	0	0	0	0	0	0	0	1	1	0	0	0	0	0	100	0	0	0	0	7	0	4	0	44.71	53.87	60	12	750	0	22	1	93	0	157	0	1	0	0	0	0
0	1	0	0	1	1	0	0	1	1	1	0	0	0	1	0	1	0	1	0	0	1	1	84	0	0	2	1	0	0	4	0	26.31	49.19	58	7		1	12.3	1	44	1	110	0	0	0	1	0	1
1	0	0	1	0	0	0	1	1	0	0	0	0	1	0	1	1	1	1	1	1	0	0	100	4	1	2	1	12	1	9	1	30.44	36.03	60	12	621	0	13.6	1	61	1	77	0	0	0	1	0	1
0	0	1	0	1	0	0	1	1	1	0	1	0	0	0	0	1	1	1	0	0	1	1	100	0	0	3	1	3	0	3	0	29.25	51.35	58	10	489	0	18.6	1	105	0	117	0	0	0	0	1	0
0	1	0	0	1	1	1	0	1	1	0	1	0	1	1	0	1	1	1	1	0	0	1	95	0	0	2	1	1	0	2	0	44.02	40.91	59	9	380	1	11.6	1	72	0	114	0	0	0	1	0	0
0	0	1	0	0	0	0	0	0	0	0	0	0	0	0	0	1	0	1	0	0	0	1	95	1	0	2	1	1	0	2	0	40.05	50.49	60	12	516	0	16	1	120	0	134	0	1	0	0	0	0
1	0	0	1	0	0	0	0	0	0	0	0	0	0	0	0	1	0	1	0	1	0	1	100	0	0	0	0	9	1	5	0	29.19	39.25	60	11	618	0	13	1	78	0	120	0	1	0	0	0	0
1	0	0	0	1	1	0	0	1	1	0	0	0	0	1	0	0	0	0	0	0	0	0	100	0	0	1	1	1	0	2	0	46.41	50.34	60	9	534	0	14	1	108	0	116	0	1	1	0	0	0
0	0	1	0	0	0	0	0	1	1	0	0	0	0	1	1	1	1	1	1	1	1	1	100	0	0	3	1	16	1	10	1	32.59	20.6	60	8	333	0	17.6	1	89	0	104	0	1	0	0	1	0
1	0	0	0	0	0	0	0	0	1	0	1	0	0	0	1	1	1	1	1	0	0	0	100	0	0	2	1	2	0	1	0	34.47	62.45	60	9	600	0	25.3	1	63	1	104	0	0	0	0	1	1
0	0	1	0	1	1	0	0	1	1	0	0	0	0	0	0	1	0	1	0	0	1	1	100	0	0	2	1	13	1	9	1	31.63	33.21	59	7	305	0	13.3	1	118	0	111	0	0	0	1	0	0
0	0	1	0	1	1	0	0	1	1	1	0	0	0	1	0	1	0	1	1	0	0	0	99	0	0	0	0	5	0	3	0	37.98	45.52	57	8	270	0	18.6	1	77	0	101	0	0	0	1	0	0
0	0	1	1	0	0	0	0	1	0	0	1	0	0	0	1	1	1	1	0	0	0	0	100	0	0	1	1	3	0	1	0	10.85	61.03	60	9	515	0	8.6	1	77	0	88	0	1	0	0	0	0
1	0	0	0	0	1	1	0	1	1	1	1	1	0	1	0	1	0	1	0	0	1	1	100	0	0	0	0	8	1	4	0	26.55	40.54	60	8	585	0	7	1	88	0	122	0	0	1	0	0	0
0	0	0	1	0	0	0	0	1	1	0	1	0	0	0	0	1	1	1	1	1	0	0	85	0	0	2	1	18	1	20	1	21.89	45.78	58	6	271	0	12	0	37	1	33	1	0	0	0	0	1
1	0	0	0	1	1	0	0	1	1	0	0	0	0	0	0	1	0	1	0	0	0	0	100	0	0	0	0	0	0	0	0	54.2	54.44	60	12	597	0	19	1	83	1	143	0	0	0	0	0	0
1	0	0	0	1	1	0	0	1	1	1	1	0	1	1	0	1	1	1	1	0	0	1			1	1	1	1	0	1	0	50.73	45.93			306	0			77	0	115	0	1	0	0	1	0
